# Supplementary material for: The Impact of Humidity in the Thermal Ageing of Celluloid: An Inter-Scale Investigation
Source: Polymers (Basel). 2025 Jun 13;17(12):1648. doi: 10.3390/polym17121648 (PMC12197267; doi:10.3390/polym17121648)
Supplement: Supplementary file 1 [file polymers-17-01648-s001.zip]

Archive with 1 entries (1 files):
- polymers-3680716-supplementary.pdf
